# Supplementary material for: Synthesis of Novel Acyl Derivatives of 3-(4,5,6,7-Tetrabromo-1H-benzimidazol-1-yl)propan-1-ols—Intracellular TBBi-Based CK2 Inhibitors with Proapoptotic Properties
Source: Int J Mol Sci. 2021 Jun 10;22(12):6261. doi: 10.3390/ijms22126261 (PMC8230474; doi:10.3390/ijms22126261)
Supplement: Supplementary file 1 [file ijms-22-06261-s001.zip]

Archive with 1 entries (1 files):
- ijms-1240167-supplementary.pdf
